# Supplementary material for: Immunogenic and Antioxidant Effects of a Pathogen-Associated Prenyl Pyrophosphate in Anopheles gambiae
Source: PLoS One. 2013 Aug 13;8(8):e73868. doi: 10.1371/journal.pone.0073868 (PMC3742518; doi:10.1371/journal.pone.0073868)
Supplement: Table S1 — List of probes used in this study. (XLS) [file pone.0073868.s002.xls]

## Sheet: Sheet1
Gene name	Accession no.	Forward primer	Reverse primer
DEF1	AGAP011294	TACCCTTCTGGACGAACTGC	CACACACCGCCTTACTGTTG
CEC1 [12]	AGAP000693	GGCTGAAGAAGCTGGGAAAGA	TTCTCTGCTGCCTTGAACACT
GAM1 [12]	AGAP008645	CCGGAAGGGCGTTTCGT	GCTTGCAGTCCTCACAGCTATT
DUOX	AGAP009978	ACGATGCCGGTAAAGAACAC	TCACTCCAATCTCGATGCTG
NOS	AGAP008255	ACCCAACCTCACTGTGGAAG	GGCACAATCCATACCCAATC
TEP1 [25]	AGAP010815	CGCCCAGGAGCGTACGTTGG	CCTGGCGAACAGACCCAAGCTG
S7	AGAP010592	GGTGCACCTGGATAAGAACCA	CCTGTACACCGACGCAAAAGT
S16 rDNA [26]		TCCTACGGGAGGCAGCAGT	GGACTACCAGGGTATCTAATCCTGTT
